# Supplementary material for: Metabolic reprogramming by Acly inhibition using SB-204990 alters glucoregulation and modulates molecular mechanisms associated with aging
Source: Commun Biol. 2023 Mar 8;6:250. doi: 10.1038/s42003-023-04625-4 (PMC9995519; doi:10.1038/s42003-023-04625-4)
Supplement: Supplementary file 4 — Supplementary Data 1 [file 42003_2023_4625_MOESM4_ESM.xlsx]

## Sheet: Hoja1
List of significantly altered transcripts in both, HFDSB vs-HFD and STDSB vs-STD experimental groups.
Gene Symbol	HFDSB-HFD logFC	HFDSB-HFD Pvalue	STDSB-STD logFC	STDSB-STD Pvalue
Csad	1.5509	0.0004	0.695994	0.0343
Srebf2	1.34483	0.0037	0.722466	0.0136
Gm8374	1.23266	0.003	0.650765	0.0301
Arhgap32	1.07724	0.0079	0.933573	0.0019
Gadd45g	1.07724	0.0205	1.54102	0.0345
Pcsk9	1.02148	0.0025	0.713696	0.0302
Tmem50b	0.847997	0.0212	0.62293	0.0364
Cga	0.83996	0.0488	-1.07724	0.0245
Mapk11	0.831877	0.0182	-0.545968	0.0422
Ptch1	0.823749	0.0178	0.799087	0.0158
Gng2	0.807355	0.0127	-0.565597	0.0212
Cul7	0.765535	0.0339	0.790772	0.0062
Olfr228	0.731183	0.0047	0.604071	0.036
Olfr1049	0.722466	0.0204	-0.641546	0.0475
Jrkl	0.713696	0.002	-0.687061	0.0098
Ms4a6d	0.713696	0.0133	-0.454176	0.0105
Zfp354a	0.687061	0.0389	0.704872	0.0061
B4galt7	0.565597	0.0148	0.454176	0.0403
Hyal5	0.536053	0.0365	-0.250962	0.05
Tns4	0.526069	0.0384	-0.485427	0.0228
Ddx19b	0.485427	0.039	0.475085	0.0298
Abcg4	0.443607	0.0121	-0.432959	0.0429
Sco2; Tymp	0.250962	0.0178	0.632268	0.0285
Rhag	0.176323	0.0337	1.01436	0.0413
Dio1	-0.238787	0.0375	0.807355	0.0241
Gadd45gip1	-0.443607	0.0328	0.432959	0.043
Elmod2	-0.454176	0.0482	0.604071	0.0467
Vmn2r83	-0.475085	0.0447	-0.815575	0.0065
Vmn1r204	-0.485427	0.0055	-0.650765	0.0472
Wipf2	-0.485427	0.0397	0.871844	0.0092
Ccdc169	-0.485427	0.0421	-0.505891	0.0407
Alpl	-0.604071	0.0496	0.659925	0.0339
Eif3k	-0.632268	0.0355	0.739848	0.0099
Selm	-0.659925	0.0279	0.344828	0.0479
Bcat2	-0.678072	0.0321	-0.731183	0.0416
Kcnmb3	-0.713696	0.0207	0.495695	0.0331
Fastkd1	-0.713696	0.0304	-0.594549	0.0426
Cox11	-0.713696	0.0355	-0.815575	0.0045
Ptk2b	-0.722466	0.0207	0.669027	0.0224
Bcl7a	-0.731183	0.0381	0.422233	0.036
Gm21951	-0.773996	0.0195	-0.632268	0.0249
Mlf2	-0.790772	0.0207	0.713696	0.033
Cypt15	-0.823749	0.0473	0.678072	0.0325
Clec7a	-0.879706	0.0095	0.687061	0.0146
2810006K23Rik	-0.918386	0.0386	0.992768	0.005
Cobl	-0.9855	0.0096	-1.15056	0.0068
2014-09-01	-0.9855	0.0398	0.704872	0.0313
Tas2r130	-1.0072	0.0122	-0.782409	0.0498
Arl13b	-1.23879	0.0027	-0.62293	0.0373
Rorc	-1.48027	0.0083	-0.910733	0.0116
Phlda1	-1.83996	0.0437	0.992768	0.0282
