# Supplementary material for: Metabolic reprogramming by Acly inhibition using SB-204990 alters glucoregulation and modulates molecular mechanisms associated with aging
Source: Commun Biol. 2023 Mar 8;6:250. doi: 10.1038/s42003-023-04625-4 (PMC9995519; doi:10.1038/s42003-023-04625-4)
Supplement: Supplementary file 5 — Supplementary Data 2 [file 42003_2023_4625_MOESM5_ESM.xlsx]

## Sheet: Hoja1
List of significantly altered proteins in both. HFDSB vs-HFD and STDSB vs-STD experimental groups.
Protein Symbol	HFDSB-HFD logFC	HFDSB-HFD Pvalue	STDSB-STD logFC	STDSB-STD Pvalue
Scp2	19.1655	0.0105641	-14.9046	0.0342307
Ephx2	18.8922	0.0105705	-14.9095	0.0321999
Hspe1	18.4088	0.00945816	-14.6413	0.0259757
Tpi1	18.1729	0.00951776	-14.0648	0.0282431
Actg2	17.779	0.0119284	-14.1178	0.0342384
Aldh7a1	17.6966	0.0100835	-13.601	0.0299302
Uqcrc1	17.3085	0.0116539	-13.1515	0.036132
Glo1	17.2877	0.0100934	-12.7292	0.0330009
Aldh4a1	17.1686	0.0109211	-13.2447	0.031238
Bphl	17.0627	0.0102348	-13.1546	0.0283267
Hsp90ab1	17.0255	0.0130953	-13.2511	0.038076
Decr1	16.9997	0.00966272	-12.6161	0.0296068
Grhpr	16.9102	0.00880155	-12.5513	0.0260071
Atp5mf	16.7694	0.00880508	-13.0085	0.021936
Hdlbp	16.7566	0.0107574	-12.8568	0.0298219
Aldh3a2	16.7087	0.0111081	-12.3946	0.0343516
Vim	16.6803	0.0107929	-12.6775	0.0305653
Aldh8a1	16.6139	0.00976542	-12.318	0.0288228
Suox	16.4032	0.0105731	-12.5333	0.0281256
Rplp1	16.3016	0.0106611	-12.283	0.0293964
Arg1	16.2911	0.00100129	-16.219	0.00087225
Cyp2f2	16.1898	0.0111188	-12.3184	0.0296512
Atp5f1a	16.1321	0.0009641	-16.1257	0.00083134
Pccb	15.9491	0.00879144	-12.0385	0.0219188
Oplah	15.9169	0.0121625	-12.1196	0.0321188
Pgrmc1	15.6977	0.0141333	-12.3563	0.0477789
Tkfc	15.6768	0.00114659	-15.5486	0.00100024
Psma2	15.6437	0.0106438	-11.5763	0.0285534
Aldh2	15.5476	0.00094546	-15.2728	0.00084009
P4hb	15.531	0.00095763	-14.9801	0.00088378
Gsto1	15.4823	0.0113933	-11.8511	0.026992
Atp5pd	15.4767	0.00513468	-14.7032	0.00459401
Aldh1a7	15.4717	0.00094993	-15.2689	0.00083514
Ddt	15.4235	0.00360221	-14.2978	0.00346633
Hspa9	15.3952	0.00097335	-14.8886	0.00089192
Aldh1a1	15.3243	0.00513961	-14.3892	0.00473779
Adk	14.9663	0.0204122	-14.1245	0.0187902
Sec14l4	14.8756	0.00729689	-11.3272	0.0158238
Aass	14.7555	0.0039215	-14.0435	0.00342411
Gm4952	14.7222	4.03e-07	-14.5721	2.96e-07
Nipsnap1	14.6826	0.00421289	-14.1029	0.00357817
Uroc1	14.6803	0.0009775	-14.7782	0.00081558
Eef2	14.5735	0.00086906	-14.4607	0.00074626
Suclg2	14.535	0.00381922	-13.7917	0.00334263
Marc2	14.524	0.00341725	-13.6467	0.00306163
Rpl38	14.5196	6.01e-07	-13.389	5.69e-07
Aco1	14.4282	0.0008354	-14.194	0.00072887
Cth	14.3786	0.00085884	-14.3624	0.000725
Slc27a5	14.3635	0.0205192	-13.3518	0.0192594
Hsd11b1	14.324	3.57e-07	-14.7108	2.22e-07
Aldh1b1	14.2793	0.00363298	-13.758	0.00296805
Hist1h4a	14.1901	4e-07	-13.8934	3e-07
Slc25a13	14.1793	0.00080224	-13.9492	0.0006971
Atp5f1c	14.125	0.0047241	-13.4613	0.00405072
Acads	14.1148	0.00082318	-14.1432	0.00068727
Poldip2	14.1049	0.0105127	-10.4421	0.0242485
Rpl4	14.0935	0.0114878	-10.1843	0.0289809
Eif4a1	14.0885	0.00538398	-13.7295	0.00435181
Atp5pb	14.0345	3.32e-07	-14.0548	2.25e-07
Hsp90b1	13.9825	0.00078611	-13.8659	0.00066928
Slc25a4	13.9801	2.83e-07	-13.8521	1.96e-07
Pgm1	13.9674	0.0199723	-12.751	0.0196499
Idh2	13.9307	2.69e-07	-13.7328	1.92e-07
Vcp	13.912	0.00076817	-13.9273	0.00064013
Phb2	13.9114	0.00077395	-13.8931	0.00064827
Pabpc1	13.9091	0.00075501	-13.8572	0.00063561
Akr7a2	13.8455	2.91e-07	-14.0647	1.85e-07
Glyat	13.8368	0.00413489	-13.1882	0.00350166
Ganab	13.828	0.00077317	-13.9197	0.00063577
Hyou1	13.6024	2.58e-07	-13.7051	1.64e-07
Khk	13.4406	0.00431404	-12.6133	0.00379777
Lactb2	13.4196	0.00433602	-12.8788	0.00353662
Ogdh	13.3998	0.00377645	-12.853	0.00303566
Cyp4a14	13.2179	0.00485405	-12.94	0.00372834
Rps10	13.1336	0.00376062	-12.4974	0.00307784
Abcd3	13.0817	0.00410506	-12.6033	0.00322734
Gstz1	13.0372	0.00047718	-12.7164	0.00041211
Cyp27a1	12.8899	0.0045742	-12.4926	0.00352744
Bckdha	12.8851	0.00419599	-12.4181	0.00326594
Prdx5	12.8162	0.00050952	-12.9314	0.00040671
Ppp2r1a	12.6065	0.0049458	-12.2848	0.00370398
Rplp2	12.4103	1.57e-07	-11.6603	1.27e-07
Pcbp1	12.3634	0.00454951	-11.578	0.00385767
Bckdhb	12.2715	0.00519296	-11.7696	0.00404286
Ugt3a2	12.2168	0.00560297	-11.7961	0.00431368
Gss	11.9503	0.00417931	-11.3282	0.00322842
Upb1	11.9399	7e-08	-11.8324	4.23e-08
Mgll	11.9125	0.0255238	-11.1264	0.021977
Eif3i	11.822	0.00648089	-11.3752	0.00491862
Rpl12	11.6566	1.03e-07	-11.4884	6.37e-08
Dhrs4	11.4544	0.00064811	-11.291	0.00051934
Ctnnd1	11.3875	0.0001542	-11.3398	0.00011735
Ftl2	11.3278	1.85e-08	-11.2398	1.04e-08
Iigp1	11.1068	3.35e-08	-11.1895	1.51e-08
Apoc1	11.0298	2.2e-11	-0.433477	0.00969698
Pcyox1	10.9135	3.76e-08	-10.8325	1.74e-08
Cenpv	10.7945	1.6e-08	-10.6987	7.94e-09
Ndufs2	10.7402	0.00033913	-10.394	0.00027674
Acad10	10.592	0.00673179	-10.248	0.00408054
Fuom	10.5195	0.0125561	-10.2008	0.00779326
Apeh	10.509	7.85e-09	-10.6551	3.17e-09
Etf1	10.4357	8.62e-09	-10.9782	2.7e-09
Urad	10.3013	7.82e-05	-10.4259	5.1e-05
Pdcd6ip	10.192	4.12e-05	-9.91773	2.94e-05
Gpd2	10.1895	0.0374986	-9.3026	0.0309498
Lypla1	10.0332	0.0122018	-9.44595	0.00829589
Anxa2	9.8073	2.03e-08	-9.62297	8.37e-09
Fabp5	9.65594	5.06e-05	-9.30441	2.29e-05
Ola1	9.44821	8.53e-05	-9.15451	6.13e-05
Aprt	9.3778	0.00035044	-9.19871	0.00019909
Dhrs7b	8.83385	1.07e-05	-0.357277	0.0377314
Cox6b1	8.51759	0.00010219	-7.85522	7.39e-05
Actn3	8.37864	0.00018814	-8.2987	0.00010087
Atp5f1d	8.3485	6.95e-05	-7.91777	4.28e-05
Uso1	8.26198	0.00021637	-8.25577	8.53e-05
Picalm	7.99976	0.00047551	-7.69234	0.00025643
Cacybp	7.8965	0.00017595	-7.73083	8.47e-05
Copb1	7.84525	0.00532599	-1.74822	0.0308099
Fis1	7.83602	0.0196395	-1.89649	0.0488362
Nucb1	7.33337	0.00012057	0.659839	0.0040244
Vps29	7.09997	0.0158121	-1.77373	0.0346263
Grin2b	6.85296	0.00604348	1.01632	0.0209396
Lgals9	6.51374	0.0220971	-6.48891	0.00869614
Ufm1	6.06297	0.00950751	-6.24073	0.00293407
Ptbp2	3.0824	0.00055211	-0.885977	0.0433092
Kpna4	1.40507	0.0186919	0.6707	0.0333012
Prph	1.33838	0.00014639	-0.464627	0.0415831
Cyp2c55	0.985909	1.11e-05	-0.702014	0.00021338
Rhoa	0.950559	0.0084392	-0.488571	0.0411531
Eif4g3	0.729802	0.0304171	-0.615836	0.0113894
Pafah1b3	-0.69948	0.0160884	0.491363	0.0381911
Derl1	-0.816846	0.00143854	0.406218	0.022526
Myl9	-0.845169	0.00100766	-0.541045	0.00720291
Xpnpep3	-0.892109	0.00060858	-0.331615	0.0332605
Ambp	-0.957071	0.00012211	0.325872	0.0324503
Hexa	-2.39041	3.76e-05	1.66362	0.00017978
