# Supplementary material for: Metabolic reprogramming by Acly inhibition using SB-204990 alters glucoregulation and modulates molecular mechanisms associated with aging
Source: Commun Biol. 2023 Mar 8;6:250. doi: 10.1038/s42003-023-04625-4 (PMC9995519; doi:10.1038/s42003-023-04625-4)
Supplement: Supplementary file 6 — Supplementary Data 3 [file 42003_2023_4625_MOESM6_ESM.xlsx]

## Sheet: Hoja1
List of significantly altered Pathways using Metaboanalyst 5.0. Settings: All pathways; Closeness centrality.
HFD-STD			HFDSB-STDSB
Pathway	-Log10 (p)	Impact (5x)	Pathway	-Log10 (p)	Impact (5x)
Huntington disease	13.588	1.09995	PPAR signaling pathway	8.0653	12.6895
Ribosome	11.023	1.5726	Parkinson´s disease	7.6564	0.81675
Oxidative phosphorylation	10.643	1.48655	Non-alcoholic fatty liver disease	6.8066	1.44195
Parkinson´s disease	10.579	0.60085	Thermogenesis	6.3155	1.1259
Alzheimer´s disease	9.9332	0.82135	Huntington disease	6.0323	0.8739
PPAR signaling pathway	9.4452	11.4045	Peroxisome	5.9525	1.38945
Peroxisome	8.8733	1.93045	Oxidative phosphorylation	5.8686	1.05125
Propanoate metabolism	7.739	2.57465	Valine, leucine and isoleucine degradation	4.9491	7.1355
Valine, leucine and isoleucine degradation	7.4251	9.3485	Alzheimer´s disease	4.8452	0.6709
Retinol metabolism	5.9658	5.8855	Fatty acid degradation	4.8231	4.0286
Proteasome	5.7937	1.63265	Protein processing in endoplasmic reticulum	4.354	1.3706
Non-alcoholic fatty liver disease	5.7748	0.65335	Pyruvate metabolism	3.8525	3.94735
Thermogenesis	5.7082	0.5608	Platinum drug resistance	3.6869	0.9155
Glycolysis or Gluconeogenesis	5.6299	7.7695	Glutathione metabolism	3.5703	1.09175
Pyruvate metabolism	4.8295	5.169	Glycolysis or Gluconeogenesis	3.3612	5.784
Cholesterol metabolism	4.4181	1.3216	Drug metabolism - other enzymes	3.354	0.94725
Citrate/TCA cycle	4.3991	11.011	Fluid shear stress and atherosclerosis	3.3164	0.56425
Protein processing in endoplasmic reticulum	4.3692	0.99075	Insulin resistance	3.3085	1.05755
Bacterial invasion of epithelial cells	3.9187	2.4558	Citrate/TCA cycle	3.1627	10.1485
Phagosome	3.5035	1.5691	Spliceosome	2.8006	1.07595
Platinum drug resistance	3.3965	1.3749	Regulation of actin cytoskeleton	2.6538	7.895
Chemical carcinogenesis	3.3912	0.77775	Amyotrophic lateral sclerosis	2.5568	0.95485
Regulation of actin cytoskeleton	3.1695	8.4065	beta-Alanine metabolism	2.4531	1.3074
Drug metabolism - other enzymes	3.1382	1.11845	RNA transport	2.3773	1.0263
Adherens junction	2.97	1.803	Hepatocellular carcinoma	2.2551	0.701
beta-Alanine metabolism	2.8761	1.7562	Cholesterol metabolism	2.1882	0.7686
Fatty acid degradation	2.861	4.46575	Propanoate metabolism	2.1681	1.30495
Lysosome	2.499	0.9091	Adherens junction	2.1264	1.4191
Tryptophan metabolism	2.4255	0.9328	Purine metabolism	2.1056	4.32815
Glutathione metabolism	2.3141	0.9366	Tight junction	2.0931	1.25935
Cysteine and methionine metabolism	2.236	1.99245	Phenylalanine metabolism	2.089	0.8174
Antigen processing and presentation	2.0063	2.4287	Rap1 signaling pathway	2.0805	1.53355
AMPK signaling pathway	1.8224	1.58475	Leukocyte transendothelial migration	2.0547	1.92915
Apoptosis	1.7696	1.5693	Melanoma	2.0424	1.3903
Spliceosome	1.6884	0.8861	Prostate cancer	1.9601	1.21255
Metabolism of xenobiotics by cytochrome P450	1.6822	1.00015	Ribosome	1.9177	0.64515
Cardiac muscle contraction	1.6698	0.57925	Cellular senescence	1.8486	1.5181
Tight junction	1.6433	0.8668	Cardiac muscle contraction	1.8355	0.60265
Drug metabolism - cytochrome P450	1.5953	0.62855	Pantothenate and CoA biosynthesis	1.8013	1.5274
Selenocompound metabolism	1.5142	1.6544	Retrograde endocannabinoid signaling	1.7763	0.87005
Steroid hormone biosynthesis	1.4295	6.7305	Central carbon metabolism in cancer	1.7714	0.8572
Endocytosis	1.3672	0.8412	Maturity onset diabetes of the young	1.7465	1.3798
Glycine, serine and threonine metabolism	1.3302	2.93635	Tryptophan metabolism	1.7385	1.0538
Butanoate metabolism	1.3159	0.8484	Regulation of lipolysis in adipocytes	1.718	1.00455
			Progesterone-mediated oocyte maturation	1.7054	1.3021
			Small cell lung cancer	1.6743	1.07945
			Ferroptosis	1.6452	0.6815
			Focal adhesion	1.6167	12.511
			Cell cycle	1.5897	3.0488
			Pyrimidine metabolism	1.5897	4.17935
			Glycerolipid metabolism	1.5558	1.0352
			Platelet activation	1.5153	3.3589
			Pathways in cancer	1.5106	0.6676
			ECM-receptor interaction	1.4856	1.2013
			Arginine biosynthesis	1.4852	2.6322
			Arginine and proline metabolism	1.4662	1.2128
			Influenza A	1.4436	0.6996
			Insulin signaling pathway	1.4251	5.417
			Metabolism of xenobiotics by cytochrome P450	1.3425	1.4917
