# Supplementary material for: Metabolic reprogramming by Acly inhibition using SB-204990 alters glucoregulation and modulates molecular mechanisms associated with aging
Source: Commun Biol. 2023 Mar 8;6:250. doi: 10.1038/s42003-023-04625-4 (PMC9995519; doi:10.1038/s42003-023-04625-4)
Supplement: Supplementary file 7 — Supplementary Data 4 [file 42003_2023_4625_MOESM7_ESM.xlsx]

## Sheet: Hoja1
List of significantly altered Pathways using Metaboanalyst 5.0 in HFDSB vs. HFD comparison. Settings: All pathways; Closeness centrality.
Name	-log10(p)	Impact (5x)
Huntington disease	16.813	1.6083
Oxidative phosphorylation	13.895	1.7402
Peroxisome	13.722	2.4713
Parkinson´s disease	13.67	0.7479
Ribosome	13.183	1.85485
Alzheimer´s disease	12.588	1.05335
PPAR signaling pathway	11.647	14.247
Protein processing in endoplasmic reticulum	10.467	1.74335
Valine, leucine and isoleucine degradation	10.101	11.565
Proteasome	9.106	2.2449
Thermogenesis	8.1616	0.75235
Non-alcoholic fatty liver disease (NAFLD)	7.9635	1.11975
Pyruvate metabolism	7.2113	6.7405
Propanoate metabolism	7.2094	2.65265
Fatty acid degradation	5.4409	6.1015
Citrate cycle (TCA cycle)	5.0053	14.238
Retinol metabolism	4.8086	5.5285
Glycolysis or Gluconeogenesis	4.5937	7.774
Tight junction	4.5701	1.19075
Drug metabolism - other enzymes	4.1385	1.25405
Chemical carcinogenesis	4.0791	1.11885
Amyotrophic lateral sclerosis (ALS)	3.4552	1.4558
Spliceosome	3.4455	1.07595
beta-Alanine metabolism	3.3049	1.98775
Platinum drug resistance	3.1686	1.135
Tryptophan metabolism	3.1427	1.22595
Cholesterol metabolism	3.1399	1.452
Lysosome	2.8493	1.1039
Phagosome	2.845	1.5708
Glutathione metabolism	2.8366	1.09025
Bacterial invasion of epithelial cells	2.7136	2.1891
Apoptosis	2.7093	2.31965
Cardiac muscle contraction	2.6617	0.80655
Legionellosis	2.4966	1.18905
Retrograde endocannabinoid signaling	2.3789	0.63475
Drug metabolism - cytochrome P450	2.3127	0.87475
Metabolism of xenobiotics by cytochrome P450	2.3035	1.7224
Glycine, serine and threonine metabolism	2.2558	3.42745
Steroid hormone biosynthesis	2.0226	7.1255
RNA transport	2.0186	1.1749
Histidine metabolism	1.9538	0.9681
Adherens junction	1.9538	1.76305
Regulation of actin cytoskeleton	1.9235	8.3465
Antigen processing and presentation	1.8411	2.61595
Leukocyte transendothelial migration	1.8159	2.0397
Fluid shear stress and atherosclerosis	1.677	0.40836
Butanoate metabolism	1.6543	1.068
Cysteine and methionine metabolism	1.6397	2.21625
Salmonella infection	1.6085	0.97165
Complement and coagulation cascades	1.5745	1.26105
Prion diseases	1.5681	0.57495
Glycerolipid metabolism	1.549	1.19435
Arginine and proline metabolism	1.5341	1.49155
Pantothenate and CoA biosynthesis	1.5246	2.09105
Glyoxylate and dicarboxylate metabolism	1.4366	0.95465
Human immunodeficiency virus 1 infection	1.4343	1.2542
Endocytosis	1.4221	1.06075
Synthesis and degradation of ketone bodies	1.361	6.0835
Pertussis	1.3565	0.82925
Linoleic acid metabolism	1.3091	2.09965
