# Supplementary material for: Metabolic reprogramming by Acly inhibition using SB-204990 alters glucoregulation and modulates molecular mechanisms associated with aging
Source: Commun Biol. 2023 Mar 8;6:250. doi: 10.1038/s42003-023-04625-4 (PMC9995519; doi:10.1038/s42003-023-04625-4)
Supplement: Supplementary file 8 — Supplementary Data 5 [file 42003_2023_4625_MOESM8_ESM.xlsx]

## Sheet: Hoja1
List of resources for materials used in this work.
Antibodies
Antibody	SOURCE	IDENTIFIER	DILUTION
Histone-H3	Cell Signaling Technology	4499T	1:_1000
H3K9ac	Cell Signaling Technology	9649T	1:_1000
H3K14ac	Cell Signaling Technology	7627T	1:_1000
H3K18ac	Cell Signaling Technology	13998T	1:_1000
H3K27ac	Cell Signaling Technology	8173T	1:_1000
H4K5ac	Cell Signaling Technology	8647T	1:_1000
H4K8ac	Cell Signaling Technology	2594T	1:_1000
H4K12ac	Cell Signaling Technology	13944T	1:_1000
Acetylated lysine	Cell Signaling Technology	9441	1:_1000
Anti-Rabbit IgG HRP-linked	Cell Signaling Technology	7074P2	1:_5000
Hmgcs	Santa Cruz Biotechnology	SC-166763	1:_200
Gapdh	Cell Signaling Technology	Cat# 2118, RRID:AB_561053	1:_5000
pSer455 Acly	Cell Signaling Technology	4331	1:_1000
Acly	Cell Signaling Technology	4332	1:_1000
AceCS1	Cell Signaling Technology	3658	1:_1000
Nmnat	Santa Cruz Biotechnology	Sc-98249	1:_200
Sirt1	Millipore	07-131	1:_1000
pThr172 Ampk	Cell Signaling Technology	Cat# 2535, RRID:AB_331250	1:_1000
Ampk	Cell Signaling Technology	Cat# 2532, RRID:AB_330331	1:_1000
pSer79 ACC	Cell Signaling Technology	11818	1:_1000
ACC	Cell Signaling Technology	3676	1:_1000
Pgc1a	Santa Cruz Biotechnology	Cat# sc-517380, RRID:AB_2755043	1:100-1:200
Vdac1	Abcam	Cat# ab15895, RRID:AB_2214787	1:_1000
Acaa2	Santa Cruz Biotechnology	Cat# sc-100847, RRID:AB_2219392	1:_200
Fas	Santa Cruz Biotechnology	Cat# sc-55580, RRID:AB_2231427	1:_200
Acsl1	Cell Signaling Technology	9189	1:_1000
pThr37/46 4E-bp1	Cell Signaling Technology	2855	1:_1000
4E-bp1	Cell Signaling Technology	9452	1:_1000
pSer 235/236 S6	Cell Signaling Technology	4856	1:_1000
S6	Cell Signaling Technology	2217	1:_1000
β-actin	Sigma-Aldrich	A5441	1:_1000
Gadd153	Santa Cruz Biotechnology	Cat# sc-575, RRID:AB_631365	1:_200
Sod1	Abcam	Cat# ab13498, RRID:AB_300402	1:_1000
Gst	Sigma-Aldrich	Cat# G1160, RRID:AB_259845	1:_1000
Lc3b	Cell Signaling Technology	Cat# 2775, RRID:AB_915950	1:_1000
4-hne	Millipore	Cat# 393206-100UL, RRID:AB_211975	1:_1000
Anti-mouse IgG HRP	Sigma-Aldrich	A-9044	1:_5000
Anti-rabbit IgG HRP	Sigma-Aldrich	A-0545	1:_5000
Anti-mouse HRP-IgGκ light chain	Santa Cruz Biotechnology	Cat# sc-516102, RRID:AB_2687626	1:_2000
Ccl2	Enzo Life Sciences	Cat# ALX-804-465-C100, RRID: AB_2050978	1:_200
Casp3	Cell Signaling Technology	Cat# 9662, RRID: AB_331439	1:_1000
Gfap	Sigma-Aldrich	Cat# G3893, RRID: AB_477010	1:_1000
Tnfα	Proteintech	Cat# 26405-1-AP	1:_1000
NfκB	Abcam	Cat# ab32536, RRID: AB_776751	1:10000
Chemicals, Peptides, and Recombinant Proteins
SB-204990	Tocris and Sreeni Labs	4962/10
Acetate	Sigma-Aldrich	S7670
Citrate	Sigma-Aldrich	S4641
Metformin	Sigma-Aldrich	317240
AICAR	Sigma-Aldrich	123040
Rapamycin	Santa Cruz Biotechnology	SC-3504
MHY1485	Sigma-Aldrich	SML0810
Tetrahydrofolic acid	Sigma-Aldrich	T3125
Methothrexate	Sigma-Aldrich	PHR1396
Bempedoic acid/ETC-1002	Cayman chemicals	26409
Critical Commercial Assays
Hemoglobin A1c (HbA1c) Assay kit	Crystal Chem	Cat# 80099
EnzyChrom AF HDL and LDL/VLDL Assay kit	BioAssay Systems	Cat# E2HL-100
Insulin	Crystal Chem	90080
Cell death	Sigma-Aldrich	115446775001
Urea kit	Sigma-Aldrich	MAK006
MTT	Sigma-Aldrich	11465007001
Deposited Data
aMicroarray data in liver tissue	Gene Expression Omnibus	GSE196853
Proteomic data in liver tissue	Zenodo	10.5281/zenodo.6140992
Metabolomic data in liver tissue	Zenodo	10.5281/zenodo.6222260
Experimental Models: Cell Lines
Primary hepatocytes	This paper	Not available
Primary pancreatic islets	This paper	Not available
AML12 cells	ATCC	CRL-2254
Experimental Models: Organisms/Strains
Wild type mice	Janvier	C57BL6
Oligonucleotides
Ms ACLY Fw	5´TTCGTCAAACAGCACTTCC 3´	Not available
Ms ACLY Rw	5´ATTTGGCTTCTTGGAGGTG 3´	Not available
Ms RPS29 Fw	5’-GGAGTCACCCACGGAAGTT-3’	Not available
Ms RPS29 Rw	5’-CATGTTCAGCCCGTATTTGC-3’	Not available
Software and Algorithms
ImageJ	NIH	RRID:SCR_001935
SigmaPlot 12.0	Sigmaplot	RRID:SCR_003210
Graph Pad Prism 7	Graphpad	RRID:SCR_002798
SigmaPlot 12.0	Sigmaplot	RRID:SCR_003210
Graph Pad Prism 7	Graphpad	RRID:SCR_002798
